# Supplementary material for: CD8+ tissue-resident memory T cells induce oral lichen planus erosion via cytokine network
Source: eLife. 2023 Aug 9;12:e83981. doi: 10.7554/eLife.83981 (PMC10465124; doi:10.7554/eLife.83981)
Supplement: Figure 2—source code 1. [file elife-83981-fig2-code1.zip]

Archive with 1 entries (1 files):
- 05-10-2022-RA-eLife-83981/Figure 2source code 1 related to Figure 2 A B D E F and G.docx
